# Supplementary material for: The innate immune regulator MyD88 dampens fibrosis during zebrafish heart regeneration
Source: Nat Cardiovasc Res. 2024 Sep 13;3(9):1158–76. doi: 10.1038/s44161-024-00538-5 (PMC11399109; doi:10.1038/s44161-024-00538-5)
Supplement: Supplementary file 3 — Statistical source data for Figs. 1–7 and Extended Data Figs. 1–10. [file 44161_2024_538_MOESM3_ESM.xlsx]

## Sheet: Fig.1g
	myd88+/+									myd88-/-
24 hpci	280.04	221.15	199.18	191.97	181.23	126.51	122.61	108.13	80.47	104.3	103.22	99.62	78.92	66.66	63.89	51.27
96 hpci	41.15	35.32	25.15	42.31	63.67	19.23	102.41			14.81	10.66	53.58	12.82	8.7	13.38	20.33	40.97

## Sheet: Fig.1i
	myd88+/+					myd88-/-
24 hpci	89.57	250.95	63.47	332.41		168.1	205.49	45.14	179.7	72.27
96 hpci	895.44	953.97	1119.47	1077.28	1196.99	758.99	671.66	795.62	782.79	713.35

## Sheet: Fig.2d
	myd88+/+													myd88-/-
Total	57.4	139.2	141.8	214.8	211.3	95.2	173	103.7	249.1	221.4	399.7	395.3	151	215.5	359.9	172	373.3	340.8	341.4	446.3	764	410.8	500.6	411.2
Intraventricular	36.1	53.8	83.2	72.9	139.3	54.2	88	47.8	36.9	54.5	11.9	17.4	56.5	130.5	196.2	60.3	183.8	124.2	157.1	63.5	163.3	88.9	75.8	235.7

## Sheet: Fig.2f
	myd88+/+		myd88-/-
	14 dpci	30 dpci	14 dpci	30 dpci
Fibrin	11.507	0.23	18.95	4.86
Collagen	52.37	53.09	39	47.59
Rest	36.1228	46.68	42.0532	47.55

## Sheet: Fig.2g
	myd88+/+						myd88-/-
14 dpci	11.5431	15.9429	13.8516	11.0388	10.0784	6.5869	20.4296	24.3359	16.603	13.3616	9.1567	29.7921
30 dpci	0.03	0.24	0.01	1.09	0.02	0.02	2.95	3.57	2.16	7.46	5.54	7.5

## Sheet: Fig.3d
	myd88+/+								myd88-/-
96 hpci	42	63	68	47	79	75	59	65	38	48	48	41	63

## Sheet: Fig.3f
	myd88+/+							myd88-/-
96 hpci	35	28	31	28	24	21	27	23	10	23	12	20

## Sheet: Fig.4b
	myd88+/+				myd88-/-
96 hpci	26	34	32	26	0	19	8	16	11

## Sheet: Fig.4d
	myd88+/+					myd88-/-
7 dpci	39	32	32	34	31	30	28	25	22	33	29

## Sheet: Fig.4f
	myd88+/+							myd88-/-
72 hpci	2.8	2.9	4.2	3.6	2.3	1.8		2.6	3.4	2.8	3.3	2.5
7 dpci	4	2.4	4.1	6.5	3.1	5.2	3.6	3	3.5	3.3	5.9	4.2	2.7	2.8

[truncated: 22 more sheets: Fig.4g, Fig.5b, Fig.5d, Fig.5e, Fig.5f, Fig.5h, Fig.6f, Fig.6h, ED_Fig.1g, ED_Fig.2d, ED_Fig.2e, ED_Fig.3b, ED_Fig.3d, ED_Fig.4a, ED_Fig.4b, ED_Fig.4d, ED_Fig.6b, ED_Fig.7b, ED_Fig.7d, ED_Fig.7f …]
